# Supplementary material for: Genome-wide analysis of basic helix–loop–helix (bHLH) transcription factors in Aquilaria sinensis
Source: Sci Rep. 2022 May 3;12:7194. doi: 10.1038/s41598-022-10785-w (PMC9065063; doi:10.1038/s41598-022-10785-w)
Supplement: Supplementary file 1 — Supplementary Information. [file 41598_2022_10785_MOESM1_ESM.zip]

Archive with 6 entries (5 files):
- Supplemntary material/Supplementary Figure S1-S3.docx
- Supplemntary material/Supplementary Table S1.xlsx
- Supplemntary material/Supplementary Table S2.xlsx
- Supplemntary material/Supplementary Table S3.xlsx
- Supplemntary material/Supplementary Table S4.xlsx
- Supplemntary material/
