# Supplementary material for: Genome-wide analysis of basic helix–loop–helix (bHLH) transcription factors in Aquilaria sinensis
Source: Sci Rep. 2022 May 3;12:7194. doi: 10.1038/s41598-022-10785-w (PMC9065063; doi:10.1038/s41598-022-10785-w)
Supplement: Supplementary file 1 — Supplementary Information. [file 41598_2022_10785_MOESM1_ESM.zip › Supplemntary material/Supplementary Table S1.xlsx]

## Sheet: Sheet1
Table S1 Information of AsbHLH genes identified in A.sinensis
Name	Gene	Chr.	ORF	Intron	AA	MW (Da)	pI	Predicted Subcellular location
AsbHLH1	evm.model.scaffold47097.122	0	804	5	267	29025.3	5.57	Nucleus
AsbHLH2	evm.model.scaffold112107.90.1	0	795	1	264	29591.8	6.26	Nucleus
AsbHLH3	evm.model.scaffold112107.46.2	0	1299	3	432	48454.6	5.86
AsbHLH4	evm.model.scaffold112107.10	0	1911	7	636	71082.5	5.2	Nucleus
AsbHLH5	evm.model.scaffold70199.55	0	1686	10	561	61777.8	8.31
AsbHLH6	evm.model.scaffold70199.8	0	912	2	303	33614.4	8.53	Nucleus
AsbHLH7	evm.model.scaffold96041.7	0	2022	0	673	73502.6	5.53	Nucleus
AsbHLH8	evm.model.scaffold132681.26	0	1560	3	519	56737.8	5.44	Nucleus
AsbHLH9	evm.model.scaffold136473.30	0	1560	6	519	56553.1	6.62	Nucleus
AsbHLH10	evm.model.scaffold129533.32.1	0	714	2	237	26313.8	9.81	Nucleus/Chloroplast
AsbHLH11	evm.model.scaffold131089.120	0	1014	5	337	36191.9	5.1	Nucleus
AsbHLH12	evm.model.scaffold131089.119	0	783	2	260	28395.6	8.84	Nucleus
AsbHLH13	evm.model.scaffold73267.2	0	789	1	262	29092.2	5.59	Nucleus
AsbHLH14	evm.model.scaffold120355.53	0	678	0	225	25355.1	9.03	Nucleus
AsbHLH15	evm.model.scaffold132727.33	0	1038	4	345	38183.9	4.81	Nucleus
AsbHLH16	evm.model.scaffold132727.2.4	0	1320	7	439	48399.5	5.73	Nucleus
AsbHLH17	evm.model.scaffold140505.1.1	0	1059	3	352	39937.1	4.98	Nucleus
AsbHLH18	evm.model.scaffold140115.27	0	987	2	328	36502.8	5.83	Nucleus
AsbHLH19	evm.model.scaffold133177.8.1	1	1008	6	335	36787.4	6.19	Nucleus
AsbHLH20	evm.model.scaffold135507.3	1	936	4	311	34311.2	5.51	Nucleus
AsbHLH21	evm.model.scaffold119061.5	1	765	2	254	28472.6	8.06
AsbHLH22	evm.model.scaffold133247.6	1	717	4	238	26282.8	8.41
AsbHLH23	evm.model.scaffold118667.24	1	870	4	289	31675.2	8.7	Nucleus
AsbHLH24	evm.model.scaffold142321.8.1	1	978	4	325	34982.8	6.71	Nucleus
AsbHLH25	evm.model.scaffold104821.78	1	1428	7	475	52728.5	6.94	Nucleus
AsbHLH26	evm.model.scaffold89279.33	1	1125	4	374	40921.8	5.58	Nucleus
AsbHLH27	evm.model.scaffold47911.16	1	906	2	301	32594.4	6.42	Nucleus
AsbHLH28	evm.model.scaffold16559.76	1	1191	6	396	43296.5	6.07	Nucleus
AsbHLH29	evm.model.scaffold73439.29	1	1047	5	348	38045	4.83	Nucleus
AsbHLH30	evm.model.scaffold15983.129.1	1	1773	6	590	66694.3	5.35	Nucleus
AsbHLH31	evm.model.scaffold15983.51	1	990	3	329	36523.4	8.5	Nucleus
AsbHLH32	evm.model.scaffold139881.36	2	1161	5	386	43359.4	8.99	Nucleus
AsbHLH33	evm.model.scaffold65465.15	2	714	1	237	26081.6	9.07	Nucleus
AsbHLH34	evm.model.scaffold39065.39	2	783	1	260	28693.4	6.24	Nucleus
AsbHLH35	evm.model.scaffold140975.36	2	1308	7	435	47836.3	6	Nucleus
AsbHLH36	evm.model.scaffold16155.38.2	2	1248	2	415	46695.7	5.62	Nucleus
AsbHLH37	evm.model.scaffold116503.11	2	1206	3	401	44802.5	6.07	Nucleus
AsbHLH38	evm.model.scaffold122371.39	2	693	2	230	25734.9	9.23	Chloroplast
AsbHLH39	evm.model.scaffold28137.15	2	741	2	246	27282.8	9.34
AsbHLH40	evm.model.scaffold90769.14	2	588	4	195	22336.2	6.23	Nucleus
AsbHLH41	evm.model.scaffold124127.5	2	1029	6	342	36879.2	7.65	Nucleus
AsbHLH42	evm.model.scaffold46007.18	2	1014	6	337	37639.1	5.4
AsbHLH43	evm.model.scaffold46613.79	3	978	6	325	35987.8	6.02
AsbHLH44	evm.model.scaffold46613.106	3	1662	9	553	59033.8	6	Nucleus
AsbHLH45	evm.model.scaffold46613.167	3	975	1	324	35691.3	6.02	Nucleus
AsbHLH46	evm.model.scaffold138051.72	3	726	2	241	27565.4	7.76	Nucleus
AsbHLH47	evm.model.scaffold86771.8	3	954	6	317	35447.6	8.29	Nucleus
AsbHLH48	evm.model.scaffold47.15	3	1260	6	419	46069.3	8.71	Nucleus
AsbHLH49	evm.model.scaffold107503.77	3	1782	0	593	65731.9	6.64	Nucleus
AsbHLH50	evm.model.scaffold135479.5	3	1440	0	479	53002	5.78	Nucleus
AsbHLH51	evm.model.scaffold142139.12	3	1248	3	415	47415.8	5.47	Nucleus
AsbHLH52	evm.model.scaffold140855.62	3	1221	7	406	43973	5.81
AsbHLH53	evm.model.scaffold140855.69.1	3	1953	6	650	72227.7	7.64	Nucleus
AsbHLH54	evm.model.scaffold14519.30.1	3	891	5	296	31717.9	6	Nucleus
AsbHLH55	evm.model.scaffold86967.61	3	1650	7	549	59731.3	6.24	Nucleus
AsbHLH56	evm.model.scaffold74405.102.2	3	1560	6	519	56315.7	6.92	Nucleus
AsbHLH57	evm.model.scaffold116971.39	4	852	0	283	31199.8	5.46	Nucleus
AsbHLH58	evm.model.scaffold105201.20	4	795	0	264	29523	9.38	Nucleus
AsbHLH59	evm.model.scaffold140087.9	4	618	2	205	22896.3	8.93	Nucleus
AsbHLH60	evm.model.scaffold140087.10	4	1077	3	358	39183.6	5.02	Nucleus
AsbHLH61	evm.model.scaffold33935.6	4	1059	3	352	39841.9	5.13	Nucleus
AsbHLH62	evm.model.scaffold33935.55	4	834	2	277	31037.2	6.6	Nucleus
AsbHLH63	evm.model.scaffold69821.13	4	678	0	225	25523	6.8	Nucleus
AsbHLH64	evm.model.scaffold37831.27	4	633	0	210	23628	8.71	Nucleus
AsbHLH65	evm.model.scaffold87079.2	5	834	5	277	31328	8.31	Nucleus
AsbHLH66	evm.model.scaffold63757.24	5	555	2	184	20432.8	8.57	Nucleus
AsbHLH67	evm.model.scaffold48193.13	5	810	5	269	28663	6.01	Nucleus
AsbHLH68	evm.model.scaffold85249.13	5	1602	3	533	57828.9	5.45	Nucleus
AsbHLH69	evm.model.scaffold85249.8	5	990	7	329	36613.2	8.73	Nucleus
AsbHLH70	evm.model.scaffold127385.6	5	948	1	315	33923.5	8.53	Nucleus
AsbHLH71	evm.model.scaffold7811.92	5	1551	7	516	55975.2	7.27	Nucleus
AsbHLH72	evm.model.scaffold30763.100.1	5	1503	1	500	55073.3	7.1	Nucleus
AsbHLH73	evm.model.scaffold30763.80	5	906	6	301	32167.5	6.25	Nucleus
AsbHLH74	evm.model.scaffold30763.18	5	1980	8	659	73467.1	5.39	Nucleus
AsbHLH75	evm.model.scaffold125647.74	5	1470	0	489	54452	5.36	Nucleus
AsbHLH76	evm.model.scaffold125647.102	5	1824	0	607	66766.6	5.34	Nucleus
AsbHLH77	evm.model.scaffold142385.39	5	1233	4	410	44981	8.99	Nucleus
AsbHLH78	evm.model.scaffold3383.13	5	1698	7	565	63184.8	6.89	Nucleus
AsbHLH79	evm.model.scaffold7677.19	5	1416	7	471	50196.6	4.94	Nucleus
AsbHLH80	evm.model.scaffold77405.56	5	1206	5	401	42248.1	5.93	Nucleus
AsbHLH81	evm.model.scaffold142483.37	6	1113	5	370	41505.6	5.4	Nucleus
AsbHLH82	evm.model.scaffold51069.53	6	1041	6	346	38198.2	7.1	Nucleus
AsbHLH83	evm.model.scaffold51069.57	6	1101	5	366	40144.8	9.34	Nucleus
AsbHLH84	evm.model.scaffold83573.42	6	1062	6	353	38829.6	5.51	Nucleus
AsbHLH85	evm.model.scaffold131617.60	6	708	2	235	26417.8	8.33	Nucleus
AsbHLH86	evm.model.scaffold131617.70	6	738	1	245	27538.3	8.65	Nucleus
AsbHLH87	evm.model.scaffold126581.58	6	759	5	252	27693.9	6.16	Nucleus
AsbHLH88	evm.model.scaffold133811.94	6	675	1	224	25020.7	8.32	Nucleus
AsbHLH89	evm.model.scaffold56181.71	6	990	6	329	34953.5	5.45	Nucleus
AsbHLH90	evm.model.scaffold128681.24	6	939	2	312	34545.7	6.15	Nucleus
AsbHLH91	evm.model.scaffold140865.63.1	6	2151	7	716	76740.8	5.7	Nucleus
AsbHLH92	evm.model.scaffold118721.17	7	807	5	268	29524.5	8.62	Nucleus
AsbHLH93	evm.model.scaffold141439.2	7	648	2	215	24760.2	8.97	Nucleus/Mitochondria
AsbHLH94	evm.model.scaffold62823.47	7	519	1	172	19686.9	9.54	Nucleus/Mitochondria
AsbHLH95	evm.model.scaffold76267.4	7	279	1	92	10506.8	7.98	Mitochondria
AsbHLH96	evm.model.scaffold47555.108	7	276	1	91	10339.8	7.94	Mitochondria
AsbHLH97	evm.model.scaffold613818.1	7	282	1	93	10778.2	6.83	Nucleus
AsbHLH98	evm.model.scaffold91487.42	7	960	3	319	36068.8	5	Nucleus
AsbHLH99	evm.model.scaffold91487.113	7	729	4	242	27247.7	4.92
AsbHLH100	evm.model.scaffold34921.68	7	1218	6	405	44203	5.7	Nucleus
AsbHLH101	evm.model.scaffold136531.53	7	840	3	279	31591	5.29	Nucleus
AsbHLH102	evm.model.scaffold29571.9	7	1374	6	457	49404	4.99	Nucleus
AsbHLH103	evm.model.scaffold139269.40	7	1113	2	370	40981.3	9.49	Nucleus
AsbHLH104	evm.model.scaffold614680.1	Contig173977	852	0	283	31199.8	5.46	Nucleus
AsbHLH105	evm.model.scaffold611392.1	Contig316907	402	0	133	14595.2	7.95	Nucleus
