# Supplementary material for: Genome-wide analysis of basic helix–loop–helix (bHLH) transcription factors in Aquilaria sinensis
Source: Sci Rep. 2022 May 3;12:7194. doi: 10.1038/s41598-022-10785-w (PMC9065063; doi:10.1038/s41598-022-10785-w)
Supplement: Supplementary file 1 — Supplementary Information. [file 41598_2022_10785_MOESM1_ESM.zip › Supplemntary material/Supplementary Table S2.xlsx]

## Sheet: Sheet1
	Table S2 Sequence information of 20 predicted motifs in AsbHLH proteins.
Motif	Motif Consensus	Width	% bHLH genes that comprise specific motif
1	HSLAERRRREKINERLKALQSLVPNCSKM	29	0.9524
2	DKASMLDEAINYVKELQRQVQ	21	0.9801
3	DYIHVRARRGQATDP	15	0.2857
4	DALIKICCERRPGLLLRLMAALEELGLEV	29	0.381
5	SFPPGEGLPGKAFASGSHIWITGAHELQSKYCSRARLAKSAGIQTLVCIPTASGVVE	57	0.0857
6	FLSMKLATVNPRLDFNIDSLLSKDIFQ	27	0.1428
7	TGTEQQVAKLMEENVGAAMQYLQSKGLCJMPISLASAIYHT	41	0.0667
8	WNYAIFWQTSNDKSGDLVLGWGDGHYR	27	0.0571
9	ENHEPBPEAIAAMKEMIYRIAAMQPVNIDPESVKKPKRRNVRISKDP	47	0.048
10	QGILIWAEGYYNGAIKTRKTVQPMEVSAEEASLQRSQQLRELYDSLSAGESNQRPRRPCAALSPEDLTESEWFYLICVSF	80	0.0285
11	KACREKLRRDRLNERFLELGSILDPGRPKK	30	0.0476
12	MDNVGETFPVSSSTNTSLNFPEAFIFNPILEIVGEMFQPPRSEDWNDIVLAHDADPSRNDSLNCLLSATNSSTNAAPEDEGISMIFAEGNSASSFWNF	98	0.019
13	NSGLTRYQSAPASLFAN	17	0.143
14	DERRPRKRGRKPANGREEPLN	21	0.0571
15	QAVISCFNGFSLDAFRAEQCEQGQDVSPEQIKQVLFDNAGY	41	0.038
16	MRKRVLQKLHSLFGGSEEDNYALGLDRVTDTEMFFLASMYF	41	0.0476
17	RRKRRRTRSAKNKEEIENQRMT	22	0.0571
18	LHLNITTVEQTVLYSFSVKVE	21	0.124
19	MSDHDHDGGLEKFLLGLSSSGNNSETTGNQQKKKSDTEEASEGNKKRSSPTSGGDDGIMEMNVTSGAGGINDNTPPNSTR	80	0.0285
20	LGSSEKIPEBLGLVQHVRTLFSSN	24	0.0952
