# Supplementary material for: Genome-wide analysis of basic helix–loop–helix (bHLH) transcription factors in Aquilaria sinensis
Source: Sci Rep. 2022 May 3;12:7194. doi: 10.1038/s41598-022-10785-w (PMC9065063; doi:10.1038/s41598-022-10785-w)
Supplement: Supplementary file 1 — Supplementary Information. [file 41598_2022_10785_MOESM1_ESM.zip › Supplemntary material/Supplementary Table S3.xlsx]

## Sheet: Supplemental Table 3
Table S3 RPKM values of AsbHLH genes in diferent tissues of A. sinensis.
Type	Agarwood	Branch	Stem	Root	Old_leaf	Tender_leaf	Bud	Flower
AsbHLH1	7.42335	175.524	30.6392	44.956	16.2616	44.0292	302.408	943.856
AsbHLH2	0	0.0973402	0.0524801	8.53549	0	0	0.187487	0
AsbHLH3	0	10.99	2.55648	0.581365	16.5051	1.22186	14.6035	2.51191
AsbHLH4	23.7496	5.06203	4.72587	5.93902	3.14425	15.2737	5.51356	3.91878
AsbHLH5	2.44135	29.2805	21.2765	15.0067	3.77252	36.2274	23.7336	54.8997
AsbHLH6	0	0	0	0	0	4.72399	3.42967	11.7342
AsbHLH7	10.2612	87.9431	59.2956	48.3418	34.1347	27.4181	45.5837	30.782
AsbHLH8	1.53452	6.61196	27.6821	22.05	5.05242	9.44578	6.15146	4.02917
AsbHLH9	3.16625	13.9586	14.6654	19.6942	7.70142	33.1198	31.9698	72.4498
AsbHLH10	16.6811	0.636708	0	0.57647	2.6037	0.0538477	2.97157	1.31864
AsbHLH11	0	2.73315	0.175423	0.229782	1.87799	15.275	22.06	9.89575
AsbHLH12	0	0.118847	0.192226	0	0	0.914654	0	0
AsbHLH13	0.696703	0.819055	1.12095	0	2.58381	0.346346	0.0910143	0.188476
AsbHLH14	0.379366	2.91608	0.83233	0.151423	0	0.282886	1.40416	1.06904
AsbHLH15	0	0.595975	0.367217	0.250524	0	0.0468027	0.12299	0.169795
AsbHLH16	1.0399	11.1139	3.18034	1.78608	0.941426	8.60029	3.84904	2.60008
AsbHLH17	1.09326	21.1016	26.0183	65.8921	0.140781	0.509515	2.35056	1.38635
AsbHLH18	8.44105	24.7081	74.2412	24.7667	0	0.16564	1.49929	0.250386
AsbHLH19	0.6949	1.02117	21.2034	18.5836	0.0795407	0.460599	2.44598	3.21146
AsbHLH20	10.4045	10.8146	12.5582	9.79146	7.27633	5.92922	11.3267	7.80902
AsbHLH21	2.69028	0.669039	0.327915	0.214763	0.461908	1.00305	47.9138	5.5797
AsbHLH22	153.562	149.11	166.341	162.124	144.351	106.702	107.602	135.309
AsbHLH23	0	0.0534812	0	0	0	0	0	0
AsbHLH24	28.9897	20.824	7.16728	4.59563	31.7353	11.8562	13.7651	9.91892
AsbHLH25	0.500745	0.311323	0.305176	0.599613	0.214939	0.280047	2.91643	1.2982
AsbHLH26	1.72946	0.195498	0.527006	0	0.296941	0.0716461	0.313791	1.81947
AsbHLH27	0	0.407431	0.0439326	0	0	0	0.470852	0.0812547
AsbHLH28	0.257258	24.3403	12.48	2.49864	3.88695	128.432	61.4449	31.6076
AsbHLH29	8.80906	9.11203	12.0022	13.6952	11.8097	8.27843	8.31555	7.64433
AsbHLH30	0	0	0	0	0.0647771	0	30.4958	2.3177
AsbHLH31	29.8073	1.3784	0.33029	3.60531	1.67491	3.53608	5.66386	6.7197
AsbHLH32	4.3562	6.10606	7.52801	9.94315	9.60685	6.80948	5.71183	4.80114
AsbHLH33	4.90014	27.044	65.138	25.5415	4.85003	3.00914	6.21306	22.5484
AsbHLH34	20.0479	9.82553	25.1197	26.8227	13.6241	6.2376	11.3855	8.97588
AsbHLH35	9.5049	29.5639	23.6587	23.4553	1.64912	27.6791	31.3252	94.8905
AsbHLH36	0	0	0	0	4.87392	16.5291	23.7782	29.5977
AsbHLH37	0.243557	0.0275317	0.0890609	0.259241	0.669083	0.544849	12.7534	2.74535
AsbHLH38	0.392012	8.90691	4.01368	3.02509	0.0673065	0.876948	0.256054	0.265123
AsbHLH39	0.626185	0.424704	0	0	0.0716753	0	13.361	6.16423
AsbHLH40	21.1194	42.972	22.1698	26.1494	31.1548	24.9616	32.61	38.0402
AsbHLH41	12.5875	0.355724	0.0767141	0.628035	0.0540305	0.156438	2.12399	2.44752
AsbHLH42	15.6907	23.7624	35.2114	45.0128	14.3927	15.9209	13.8289	9.78808
AsbHLH43	11.1222	14.4434	22.4284	23.6769	9.8079	10.439	16.9319	22.3056
AsbHLH44	36.514	31.1817	38.7409	69.1845	29.2946	33.1478	29.6501	18.6708
AsbHLH45	0	3.77259	1.09521	1.28088	0.257122	6.75335	3.28385	1.83271
AsbHLH46	0.403278	0.182346	0.0327701	6.08098	0	0.100239	0.0585361	0.0606093
AsbHLH47	0	1.60948	0	0	0.0740795	0.321731	48.0973	76.3061
AsbHLH48	8.9176	7.70192	16.0967	10.0517	13.7628	7.1478	8.0718	7.13791
AsbHLH49	1.8283	36.2777	15.1538	14.5628	33.7141	37.3705	22.3715	23.7409
AsbHLH50	3.22517	26.8645	31.0068	33.5775	13.0476	13.9287	4.54238	2.63565
AsbHLH51	0	0.10856	0.327762	0.0511102	1.87975	52.6353	36.111	9.41785
AsbHLH52	0	0	0.355593	0.211719	0.273216	2.60391	3.75336	1.04631
AsbHLH53	0.100344	2.22321	0.70939	0.37382	0.37903	1.42167	4.01995	1.87757
AsbHLH54	63.5461	63.7864	59.2337	55.4241	28.7658	17.4953	44.8525	27.8021
AsbHLH55	1.81746	33.3997	21.3933	4.39867	70.7016	33.7737	5.12538	6.49706
AsbHLH56	1.16322	11.8529	12.1528	14.1941	3.79465	12.9282	5.19188	5.48815
AsbHLH58	0.171791	0.27187	0.0837579	0.13714	0.943865	0.256204	0.86028	0.503467
AsbHLH59	2.43557	2.47786	0.29687	8.58735	0.104544	0	2.3863	2.40218
AsbHLH60	1.29336	1.24271	0.0394116	0.559262	0	0.401848	7.53276	2.6606
AsbHLH61	2.75695	31.5697	34.1754	86.6404	0.236677	0.513951	6.78293	8.6702
AsbHLH62	0.461967	1.30552	0	0.184393	0	0.459307	0.653784	3.22848
AsbHLH63	0	0.291168	0	0	0	0	9.64607	4.76159
AsbHLH65	0	15.9411	1.17793	0	0.49163	0.800692	4.48094	8.35136
AsbHLH66	7.99469	2.58206	5.01153	0.850949	67.2206	3.74723	1.98932	1.08138
AsbHLH67	15.1505	10.7607	5.58908	6.45759	5.9392	30.06	42.3865	16.9264
AsbHLH68	1.15251	16.4339	31.2465	30.5368	16.1697	52.8537	38.6974	35.317
AsbHLH69	0	1.51796	0.332101	0.0517869	7.41804	18.6481	4.04661	3.59764
AsbHLH70	0	0.245404	0.052923	0.115537	0	0	0	0.146824
AsbHLH71	3.18462	33.719	12.1627	19.526	5.33115	36.5772	18.7789	24.679
AsbHLH72	7.85366	18.1881	27.2946	21.7022	27.2107	26.9541	24.0708	21.3596
AsbHLH73	40.2891	60.8451	82.4782	55.9755	48.0478	23.0446	31.8475	21.5847
AsbHLH74	5.35213	2.24986	0.0407728	0.200277	45.717	34.6301	26.2556	43.9645
AsbHLH75	2.54547	15.0477	1.33299	0.275956	1.68343	4.3352	22.7023	78.7018
AsbHLH76	3.10299	26.8859	7.37531	4.25236	7.16575	9.12041	28.0037	35.5712
AsbHLH77	0.166915	4.00003	0.122071	0.266495	91.7645	85.2588	0.145367	0.33866
AsbHLH78	12.8516	0.0204611	0.0220629	0.529825	2.4241	0.0899829	0.118231	0.326448
AsbHLH79	1.03884	7.80261	12.2965	21.0704	1.308	3.38549	13.8223	5.59464
AsbHLH80	2.79423	127.17	61.3055	43.6115	13.0272	26.9801	27.9152	27.6925
AsbHLH81	14.8713	18.5033	12.7265	18.6792	35.818	43.5298	5.70589	17.4661
AsbHLH82	1.3839	5.31884	2.79531	0.999547	8.07872	76.561	68.2687	37.2598
AsbHLH83	25.6216	12.3857	17.9762	33.0084	12.2317	4.4269	9.27481	4.696
AsbHLH84	0	4.53514	2.37225	4.3839	7.79706	29.1316	36.9849	18.3392
AsbHLH85	0.094667	5.43619	1.80006	1.00763	9.39474	3.45898	2.22604	6.93599
AsbHLH86	30.8456	24.9982	34.1869	24.3548	2.43097	6.07495	16.5145	8.20773
AsbHLH87	5.22833	5.83847	8.99911	9.23284	4.67881	2.40221	3.00109	1.893
AsbHLH88	0	0.288282	0.683867	0.271448	0.0875736	1.07762	0.888414	0.344955
AsbHLH89	1.36235	12.895	33.4547	37.8712	9.23163	8.73659	10.4806	12.7355
AsbHLH90	0.814751	19.4514	8.58031	5.29001	0.279778	0.688551	2.37706	0.881643
AsbHLH91	14.202	23.8865	31.866	17.8495	33.8847	48.8345	8.48468	10.3694
AsbHLH92	1.16935	7.93102	13.0654	2.38558	14.7902	37.4461	38.4444	21.7483
AsbHLH93	0	0	0	0	0	0	0	0.264367
AsbHLH94	0	24.7931	0.716728	0.312941	10.6008	5.99248	131.355	48.5174
AsbHLH96	9.95462	0.314029	0.169306	0	0.0794959	61.4554	105.597	45.1961
AsbHLH98	0.0944931	0.256356	0.253389	0.125722	0.16224	0.728106	2.13966	2.748
AsbHLH99	18.2403	37.892	9.18683	6.36479	36.2223	40.8473	112.098	207.931
AsbHLH100	7.89754	3.29463	4.42348	5.42893	5.84359	28.8377	9.02738	2.77658
AsbHLH101	0.245007	0.88626	0.119455	0.32598	0	0.121798	0.160033	0.276169
AsbHLH102	16.7189	2.19804	5.42688	5.80287	3.93142	0.564628	3.34339	3.35939
AsbHLH103	15.8542	0.0338144	0.0364615	0.1194	1.90033	0.0743536	1.53055	2.22541
AsbHLH105	0	0	0	0	0	0	0.16324	0
