# Supplementary material for: Genome-wide analysis of basic helix–loop–helix (bHLH) transcription factors in Aquilaria sinensis
Source: Sci Rep. 2022 May 3;12:7194. doi: 10.1038/s41598-022-10785-w (PMC9065063; doi:10.1038/s41598-022-10785-w)
Supplement: Supplementary file 1 — Supplementary Information. [file 41598_2022_10785_MOESM1_ESM.zip › Supplemntary material/Supplementary Table S4.xlsx]

## Sheet: Sheet1
	Table S4 Primer sequences used in this study
	Gene	Forward Primer (5'-3')	Reverse Primer (5'-3')
	AsbHLH2	AAGAAGAGAAGTGTGGAGGGTGAG	TGCTTGATGTAATTCACTGCCTC
	AsbHLH4	TTTGGCATTTACGAGGGTGA	TTGTGGGTTTTGGTATCTTGG
	AsbHLH8	GTGGCTCCCTCTACGAGTTTC	CCTCCTTCTCCTGCCCTGA
	AsbHLH10	CGGACACTATCAAGAACGACAAG	GCTTTCACAACCCTCGCTTC
	AsbHLH17	CTCTGCCAAGACAACTACTGCC	CAACCTTCGCTTCCATCTCC
	AsbHLH18	TGCCGACTTCTTCTCGTTCC	ACGCTGAGCCTGAGGGTTT
	AsbHLH19	TTGTGGGTCTTCCTCGGTTG	AGCATTGAAGCCTTGTCGGT
	AsbHLH26	GCTCAGTTGCTCGGGTTTTC	CTGGTGGTGTTTGCTGCATC
	AsbHLH31	GCTTCGGTGCTTGGAGATG	TATTACACTGCTATTGGTGACGCTT
	AsbHLH38	CGCAACAGGAGAAGGCAAAT	TGATGAGGAAGCGGCGATT
	AsbHLH46	GGCGATAAGTCTGAGAAGATGAAG	TGGCCGAACTACGAAACAGC
	AsbHLH54	ACTCTTCCTGCGGCACCAC	CCACCCAATCTACTCATACTCAAAAC
	AsbHLH77	CCTCGGCATGGGTGTCCT	ATGGTGGTGGCGGGTTTT
	AsbHLH78	CACCTGTTTCAGCCGATGC	GGAGCCAGTTCCGACCCTAT
	AsbHLH90	AATCAACAAACGGTGGAGGC	GCCGCTTCTTCAACCTTATCT
	AsbHLH103	CAAACGAGCGATTATTTATTACAGAC	ATGGTCGAGGGCGAAAGC
